# Supplementary material for: Composting as a Sustainable Approach for Managing Mercury-Contaminated Aquatic Biomass
Source: Toxics. 2025 Jun 29;13(7):553. doi: 10.3390/toxics13070553 (PMC12300872; doi:10.3390/toxics13070553)
Supplement: Supplementary file 1 [file toxics-13-00553-s001.zip]

Archive with 1 entries (1 files):
- toxics-3604261-supplementary.pdf
